# Supplementary material for: IDH1 R132 mutations or HER2-positivity and benefit from platinum-based therapy for biliary tract cancers
Source: JHEP Rep. 2026 May 20;8(8):101899. doi: 10.1016/j.jhepr.2026.101899 (PMC13380706; doi:10.1016/j.jhepr.2026.101899)
Supplement: Multimedia component 4 [file mmc4.xlsx]

## Sheet: Supplementary table 1
Supplementary table 1. List of genes analyzed by the the Ion Ampliseq™ Cancer Hotspot Panel v2
	Ion Ampliseq™ Cancer Hotspot Panel v2
	ABL1
	AKT1
	ALK
	APC
	ATM
	BRAF
	CDH1
	CDKN2A
	CSF1R
	CTNNB1
	EGFR
	ERBB2
	ERBB4
	EZH2
	FBXW7
	FGFR1
	FGFR2
	FGFR3
	FLT3
	GNA11
	GNAQ
	GNAS
	HNF1A
	HRAS
	IDH1
	IDH2
	JAK2
	JAK3
	KDR
	KIT
	KRAS
	MET
	MLH1
	MPL
	NOTCH1
	NPM1
	NRAS
	PDGFRA
	PIK3CA
	PTEN
	PTPN11
	RB1
	RET
	SMAD4
	SMARCB1
	SMO
	SRC
	STK11
	TP53
	VHL

## Sheet: Supplementary table 2
Supplementary table 2. List of genes analyzed by the the FoundationOne panel
	FoundationOne
	Genes with full coding exonic regions	Rearrangements
	ABL1	ALK
	ACVR1B	BCL2
	AKT1	BCR
	AKT2	BRAF
	AKT3	BRCA1
	ALK	BRCA2
	ALOX12B	CD74
	AMER1	EGFR
	APC	ETV4
	AR	ETV5
	ARAF	ETV6
	ARFRP1	EWSR1
	ARID1A	EZR
	ASXL1	FGFR1
	ATM	FGFR2
	ATR	FGFR3
	ATRX	KIT
	AURKA	KMT2A
	AURKB	MSH2
	AXIN1	MYB
	AXL	MYC
	BAP1	NOTCH2
	BARD1	NTRK1
	BCL2	NTRK2
	BCL2L1	NUTM1
	BCL2L2	PDGFRA
	BCL6	RAF1
	BCOR	RARA
	BCORL1	RET
	BRAF	ROS1
	BRCA1	RSPO2
	BRCA2	SDC4
	BRD4	SLC32A2
	BRIP1	TERC
	BTG1	TERT
	BTG2	TMPRSS2
	BTK
	C11orf30
	CALR
	CARD11
	CASP8
	CBFB
	CBL
	CCND1
	CCND2
	CCND3
	CCNE1
	CD22
	CD274
	CD70
	CD79A
	CD79B
	CDC73
	CDH1
	CDK12
	CDK4
	CDK6
	CDK8
	CDKN1A
	CDKN1B
	CDKN2A
	CDKN2B
	CDKN2C
	CEBPA
	CHEK1
	CHEK2
	CIC
	CREBBP
	CRKL
	CSF1R
	CSF3R
	CTCF
	CTNNA1
	CTNNB1
	CUL3
	CUL4A
	CXCR4
	CYP17A1
	DAXX
	DDR1
	DDR2
	DIS3
	DNMT3A
	DOT1L
	EED
	EGFR
	EP300
	EPHA3
	EPHB1
	EPHB4
	ERBB2
	ERBB3
	ERBB4
	ERCC4
	ERG
	ERRFI1
	ESR1
	EZH2
	FAM46C
	FANCA
	FANCC
	FANCG
	FANCL
	FAS
	FBXW7
	FGF10
	FGF12
	FGF14
	FGF19
	FGF23
	FGF3
	FGF4
	FGF6
	FGFR1
	FGFR2
	FGFR3
	FGFR4
	FH
	FLCN
	FLT1
	FLT3
	FOXL2
	FUBP1
	GABRA6
	GATA3
	GATA4
	GATA6
	GID4
	GNA11
	GNA13
	GNAQ
	GNAS
	GRM3
	GSK3B
	H3F3A
	HDAC1
	HGF
	HNF1A
	HRAS
	HSD3B1
	ID3
	IDH1
	IDH2
	IGF1R
	IKBKE
	IKZF1
	INPP4B
	IRF2
	IRF4
	IRS2
	JAK1
	JAK2
	JAK3
	JUN
	KDM5A
	KDM5C
	KDM6A
	KDR
	KEAP1
	KEL
	KIT
	KLHL6
	KMT2A
	KMT2D
	KRAS
	LTK
	LYN
	MAF
	MAP2K1
	MAP2K2
	MAP2K4
	MAP3K1
	MAP3K13
	MAPK1
	MCL1
	MDM2
	MDM4
	MED12
	MEF2B
	MEN1
	MERTK
	MET
	MITF
	MKNK1
	MLH1
	MPL
	MRE11A
	MSH2
	MSH3
	MSH6
	MST1R
	MTAP
	MTOR
	MUTYH
	MYC
	MYCL
	MYCN
	MYD88
	NBN
	NF1
	NF2
	NFE2L2
	NFKBIA
	NKX2-1
	NOTCH1
	NOTCH2
	NOTCH3
	NPM1
	NRAS
	NT5C2
	NTRK1
	NTRK2
	NTRK3
	P2RY8
	PALB2
	PARK2
	PARP1
	PARP2
	PARP3
	PAX5
	PBRM1
	PDCD1
	PDCD1LG2
	PDGFRA
	PDGFRB
	PDK1
	PIK3C2B
	PIK3C2G
	PIK3CA
	PIK3CB
	PIK3R1
	PIM1
	PMS2
	POLD1
	POLE
	PPARG
	PPP2R1A
	PPP2R2A
	PRDM1
	PRKAR1A
	PRKCI
	PTCH1
	PTEN
	PTPN11
	PTPRO
	QKI
	RAC1
	RAD21
	RAD51
	RAD51B
	RAD51C
	RAD51D
	RAD52
	RAD54L
	RAF1
	RARA
	RB1
	RBM10
	REL
	RET
	RICTOR
	RNF43
	ROS1
	RPTOR
	SDHA
	SDHB
	SDHC
	SDHD
	SETD2
	SF3B1
	SGK1
	SMAD2
	SMAD4
	SMARC A4
	SMARC B1
	SMO
	SNCAIP
	SOCS1
	SOX2
	SOX9
	SPEN
	SPOP
	SRC
	STAG2
	STAT3
	STK11
	SUFU
	SYK
	TBX3
	TEK
	TET2
	TGFBR2
	TIPARP
	TNFAIP3
	TNFRSF14
	TP53
	TSC1
	TSC2
	TYRO3
	U2AF1
	VEGFA
	VHL
	WHSC1
	WHSC1L1
	WT1
	XPO1
	XRCC2
	ZNF217
	ZNF703

## Sheet: Supplementary table 3
Supplementary table 3. List of molecular alterations tested by the Avenio ctDNA-Expanded-kit (Roche).
	Avenio ctDNA-Expanded-kit
	Gene	SNV	Indel	Fusion	CNV
	ABL1	x
	AKT1	x
	AKT2	x
	ALK	x	x	x
	APC	x	x
	AR	x
	ARAF	x
	BRAF	x	x
	BRCA1	x
	BRCA2	x
	CCND1	x
	CCND2	x
	CCND3	x
	CD274	x
	CDK4	x
	CDK6	x
	CDKN2A	x
	CSF1R	x
	CTNNB1	x	x
	DDR2	x
	DPYD	x
	EGFR	x	x		x
	ERBB2	x	x		x
	ESR1	x
	EZH2	x
	FBXW7	x
	FGFR1	x
	FGFR2	x		x
	FGFR3	x		x
	FLT1	x
	FLT3	x
	FLT4	x
	GATA3	x
	GNA11	x
	GNAQ	x
	GNAS	x
	IDH1	x
	IDH2	x
	JAK2	x
	JAK3	x
	KDR	x
	KEAP1	x
	KIT	x	x
	KRAS	x
	MAP2K1	x
	MAP2K2	x
	MET	x	x		x
	MLH1	x
	MSH2	x
	MSH6	x
	MTOR	x
	NF2	x
	NFE2L2	x
	NRAS	x
	NTRK1	x		x
	PDCD1LG2	x
	PDGFRA	x
	PDGFRB	x
	PIK3CA	x	x
	PIK3R1	x
	PMS2	x
	PTCH1	x
	PTEN	x	x
	RAF1	x
	RB1	x
	RET	x		x
	RNF43	x
	ROS1	x		x
	SMAD4	x
	SMO	x
	STK11	x
	TERT	x
	TP53	x	x
	TSC1	x	x
	TSC2	x
	UGT1A1	x
	VHL	x
